# Supplementary material for: Dexmedetomidine Acts via the JAK2/STAT3 Pathway to Attenuate Isoflurane-Induced Neurocognitive Deficits in Senile Mice
Source: PLoS One. 2016 Oct 21;11(10):e0164763. doi: 10.1371/journal.pone.0164763 (PMC5074497; doi:10.1371/journal.pone.0164763)
Supplement: S1 Table — (XLSX) [file pone.0164763.s001.xlsx]

## Sheet: Sheet1
Supplemental Table 1
Escape latnecy (S) during the training days: effects of isoflurane exposure and pretreatments: raw data.
Day 1
Animal ID	control	ISO	DEX	Atip	AG490	WP1066
1	46	58	60	60	56	57
2	58	56	56	56	55	56
3	54	49	52	51	59	58
4	56	51	60	60	58	55
5	59	60	59	57	45	55
6	59	56	56	56	53	56
7	60	43	52	52	52	52
8	60	60	56	55	48	56
9	60	58	54	56	58	53
10	56	56	56	56	57	55
11	49	49	40	55	52	54
12	60	60	54	58	58	59
13	48	60	58	44	60	50
14	56	56	56	56	56	50
15	54	51	54	52	54	55
16	40	54	60	60	60	58
Mean±SD	55±6	55±5	55±5	55±4	55±4	55±3
Day 2
Animal ID	control	ISO	DEX	Atip	AG490	WP1066
1	42	52	50	40	55	48
2	48	45	30	49	44	46
3	39	48	43	48	42	38
4	36	38	51	55	48	52
5	53	40	30	49	54	45
6	32	50	50	54	44	56
7	58	55	48	50	50	52
8	40	58	60	45	45	55
9	41	56	47	48	54	53
10	52	51	54	56	55	55
11	37	51	23	51	53	49
12	38	47	49	58	51	59
13	48	46	27	45	51	50
14	39	49	42	55	39	55
15	44	54	40	49	56	35
16	41	50	43	39	47	47
Mean±SD	43±7	49±5	43±11	49±5	49±5	50±6
Day 3
Animal ID	control	ISO	DEX	Atip	AG490	WP1066
1	20	38	30	39	28	39
2	40	36	26	29	38	26
3	27	22	41	31	29	32
4	31	21	16	27	37	35
5	20	41	19	24	29	41
6	22	43	20	45	23	31
7	24	37	22	37	40	32
8	20	43	25	37	29	26
9	35	35	24	26	22	39
10	24	45	25	28	32	28
11	34	46	42	49	37	25
12	25	28	40	48	26	29
13	37	32	30	34	43	40
14	33	36	41	33	47	37
15	21	31	29	47	48	40
16	19	24	20	46	46	44
Mean±SD	27±7	35±8	28±9	36±9	35±9	34±6
Day 4
Animal ID	control	ISO	DEX	Atip	AG490	WP1066
1	19	26	15	30	16	16
2	17	30	21	15	20	25
3	15	33	21	21	19	32
4	21	39	26	32	44	21
5	16	28	19	43	33	18
6	15	27	18	42	21	19
7	14	29	22	14	17	22
8	24	28	25	33	23	41
9	14	30	23	28	39	27
10	12	33	30	21	21	32
11	11	26	21	19	39	36
12	26	29	19	46	27	28
13	28	35	28	41	30	30
14	21	25	23	16	38	34
15	21	24	22	42	42	37
16	14	25	22	43	25	19
Mean±SD	18±5	29±4	22±4	30±11	28±10	27±8
