# Supplementary material for: Dexmedetomidine Acts via the JAK2/STAT3 Pathway to Attenuate Isoflurane-Induced Neurocognitive Deficits in Senile Mice
Source: PLoS One. 2016 Oct 21;11(10):e0164763. doi: 10.1371/journal.pone.0164763 (PMC5074497; doi:10.1371/journal.pone.0164763)
Supplement: S2 Table — (XLSX) [file pone.0164763.s002.xlsx]

## Sheet: Sheet1
Supplemental Table 2
Swimming speed (mm/S) during the training days: effects of isoflurane exposure and pretreatments: raw data
Day 1
Animal ID	control	ISO	DEX	Atip	AG490	WP1066
1	122	140	125	130	131	136
2	140	132	129	126	126	130
3	131	128	132	122	132	127
4	128	140	134	139	129	138
5	135	136	129	119	145	127
6	143	139	135	128	121	136
7	132	123	126	138	125	132
8	122	130	112	120	122	129
9	138	128	136	135	134	130
10	122	136	121	134	128	135
11	121	135	136	124	121	138
12	126	125	141	129	117	129
13	137	131	132	136	126	129
14	134	137	136	143	132	137
15	140	141	128	139	143	141
16	120	126	126	144	129	138
Mean±SD	131±8	133±6	130±7	132±8	129±8	133±5
Day 2
Animal ID	control	ISO	DEX	Atip	AG490	WP1066
1	126	113	137	140	136	143
2	139	123	126	127	113	112
3	122	132	115	142	141	132
4	133	117	143	139	132	122
5	117	141	128	125	137	135
6	120	132	140	121	127	128
7	141	137	129	120	119	126
8	139	126	114	138	138	137
9	126	124	139	136	122	122
10	132	129	132	141	125	142
11	128	136	122	138	128	127
12	126	133	136	119	127	137
13	112	125	143	137	122	136
14	125	120	134	139	118	136
15	125	134	123	134	133	132
16	133	138	134	136	132	126
Mean±SD	128±8	129±8	131±9	133±8	128±8	131±8
Day 3
Animal ID	control	ISO	DEX	Atip	AG490	WP1066
1	123	133	136	141	130	132
2	133	122	133	136	131	125
3	127	129	141	131	129	143
4	125	143	135	115	117	126
5	120	126	143	124	135	140
6	126	140	123	117	128	128
7	132	140	121	144	134	120
8	129	115	136	116	132	131
9	132	126	125	125	130	125
10	130	130	127	138	141	133
11	141	137	134	129	126	138
12	130	119	123	131	134	127
13	125	128	131	126	135	136
14	129	131	143	129	132	129
15	131	125	140	141	130	146
16	127	120	137	126	132	133
Mean±SD	129±5	129±8	133±7	129±9	131±5	132±7
Day 4
Animal ID	control	ISO	DEX	Atip	AG490	WP1066
1	116	118	133	136	120	133
2	137	116	123	119	116	128
3	141	133	121	123	145	133
4	122	141	131	143	134	138
5	113	127	128	127	140	131
6	112	129	131	119	120	137
7	127	138	136	136	138	134
8	120	133	130	140	129	135
9	132	133	144	124	117	120
10	125	125	119	129	130	138
11	145	128	126	138	118	128
12	144	120	133	135	126	135
13	122	135	148	130	129	136
14	126	133	138	122	135	134
15	129	125	112	138	133	125
16	130	132	130	121	119	127
Mean±SD	127±10	129±7	130±9	130±8	128±9	132±5
