# Supplementary material for: Dexmedetomidine Acts via the JAK2/STAT3 Pathway to Attenuate Isoflurane-Induced Neurocognitive Deficits in Senile Mice
Source: PLoS One. 2016 Oct 21;11(10):e0164763. doi: 10.1371/journal.pone.0164763 (PMC5074497; doi:10.1371/journal.pone.0164763)
Supplement: S4 Table — (XLSX) [file pone.0164763.s004.xlsx]

## Sheet: Sheet1
Supplemental Table 4
TUNEL-positive cells in the hippocampal CA1 region: effects of isoflurane exposure and pretreatments: raw data.
Animal ID	control	ISO	DEX	Atip	AG490	WP1066
9	2	10	5	12	10	11
10	4	11	7	11	9	9
11	2	11	6	13	12	13
12	3	12	5	10	8	8
13	2	8	4	13	14	12
14	1	12	6	10	9	11
15	1	10	6	9	11	10
16	4	13	8	11	9	13
Mean±SD	2.4±1.2	10.9±1.6	5.9±1.2	11.1±1.5	10.3±2.0	10.9±1.8
