# Supplementary material for: Dexmedetomidine Acts via the JAK2/STAT3 Pathway to Attenuate Isoflurane-Induced Neurocognitive Deficits in Senile Mice
Source: PLoS One. 2016 Oct 21;11(10):e0164763. doi: 10.1371/journal.pone.0164763 (PMC5074497; doi:10.1371/journal.pone.0164763)
Supplement: S5 Table — (XLSX) [file pone.0164763.s005.xlsx]

## Sheet: Sheet1
Supplemental Table 5
Apoptosis protein and BDNF in the hippocampus: effects of isoflurane exposure and pretreatments: raw data.
BAD/β-actin
Animal ID	control	ISO	DEX	Atip	AG490	WP1066
1	0.6	1.67	0.88	1.45	1.21	1.65
2	0.67	1.76	0.98	1.52	1.37	1.72
3	0.45	1.6	0.87	1.69	1.69	1.29
4	0.7	1.5	0.67	1.39	1.25	1.56
5	0.78	1.55	1.21	1.22	1.27	1.21
6	0.66	1.79	1.1	1.61	1.77	1.39
7	0.76	1.54	1.2	1.33	1.15	1.27
8	0.53	1.75	0.76	1.68	1.68	1.7
Mean±SD	0.64±0.11	1.65±0.11	0.96±0.20	1.49±0.17	1.42±0.25	1.47±0.21
Bcl-2/β-actin
Animal ID	control	ISO	DEX	Atip	AG490	WP1066
1	1.22	0.56	0.61	1.02	1.11	1.09
2	1.72	0.78	1.37	0.34	0.45	1
3	1.01	0.47	0.87	0.73	0.98	0.37
4	1.87	0.67	0.98	0.41	0.51	0.76
5	1.34	0.87	1.22	0.65	0.38	0.43
6	1.43	0.39	1.26	0.39	0.49	0.5
7	1.71	0.81	1.25	0.88	0.95	0.99
8	1.5	0.43	0.78	0.35	0.39	0.41
Mean±SD	1.50±0.29	0.62±0.19	1.04±0.27	0.60±0.26	0.66±0.30	0.69±0.30
Caspase-3/β-actin
Animal ID	control	ISO	DEX	Atip	AG490	WP1066
1	0.33	1.65	0.79	1.54	1.09	1.73
2	0.78	0.98	1.21	1.06	1.54	1.05
3	0.39	1.79	0.88	1.04	1.29	0.93
4	0.37	1.21	0.54	1.78	0.89	0.99
5	0.67	1.01	1.04	1.54	1.32	1.1
6	0.79	1.79	0.52	0.99	1.28	1.03
7	0.35	1	1.12	1.67	1.48	1.43
8	0.79	1.81	0.56	0.98	0.99	0.85
Mean±SD	0.56±0.21	1.41±0.39	0.83±0.28	1.33±0.34	1.24±0.23	1.14±0.29
BDNF/β-actin
Animal ID	control	ISO	DEX	Atip	AG490	WP1066
1	1.95	0.98	1.31	0.46	1.01	1.09
2	1.92	0.59	1.51	1.26	0.39	1
3	1.21	1.21	0.99	0.75	0.65	0.37
4	1.57	0.82	1.62	0.48	0.57	0.76
5	1.33	0.46	0.61	0.81	0.87	0.78
6	1.93	0.72	0.94	0.91	0.44	0.67
7	1.32	0.53	0.78	0.49	0.89	1.04
8	1.98	1.07	1.55	1.05	0.42	0.52
Mean±SD	1.65±0.33	0.80±0.27	1.16±0.38	0.78±0.29	0.66±0.24	0.78±0.26
