# Supplementary material for: Dexmedetomidine Acts via the JAK2/STAT3 Pathway to Attenuate Isoflurane-Induced Neurocognitive Deficits in Senile Mice
Source: PLoS One. 2016 Oct 21;11(10):e0164763. doi: 10.1371/journal.pone.0164763 (PMC5074497; doi:10.1371/journal.pone.0164763)
Supplement: S6 Table — (XLSX) [file pone.0164763.s006.xlsx]

## Sheet: Sheet1
Supplemental Table 6
JAK2/STAT3 pathway activation and p-CREB levels in hippocampus: effects of isoflurane exposure and pretreatments: raw data.
p-JAK2/JAK2
Animal ID	control	ISO	DEX	Atip	AG490	WP1066
1	0.56	1.21	2.23	1.87	1.21	1.19
2	0.37	0.78	1.98	1.02	1.64	0.68
3	0.89	0.87	1.29	0.91	0.87	1.56
4	0.66	0.91	1.76	1.31	1.29	0.78
5	0.45	1.32	2.53	1.33	1.93	1.26
6	0.41	1.83	1.75	1.12	0.99	1.53
7	0.78	1.61	2.35	1.65	1.67	0.78
8	0.4	0.77	1.51	0.89	0.92	1.47
Mean±SD	0.57±0.19	1.16±0.40	1.93±0.43	1.26±0.35	1.32±0.39	1.16±0.36
p-STAT3/STAT3
Animal ID	control	ISO	DEX	Atip	AG490	WP1066
1	0.39	1.51	3.1	1.01	1.32	1.41
2	0.45	0.99	1.87	1.19	0.78	0.98
3	0.61	1.68	1.34	1.21	1.33	1.33
4	0.56	0.81	1.87	1.09	1.56	1.29
5	0.46	1.24	2.98	1	1.43	1.06
6	0.22	1.51	1.99	0.89	0.78	1.48
7	0.56	0.99	2.89	0.89	1.53	1.04
8	0.28	1.62	1.48	1.14	0.9	1.45
Mean±SD	0.44±0.14	1.29±0.33	2.19±0.70	1.05±0.13	1.20±0.33	1.26±0.20
p-CREB/CREB
Animal ID	control	ISO	DEX	Atip	AG490	WP1066
1	3.23	1.21	1.81	1.02	1.29	1.51
2	2.11	0.79	1.46	0.89	0.67	1.42
3	2.98	1.29	2.03	1.33	0.95	0.74
4	2.1	1.08	1.71	0.89	1.32	1.12
5	2.04	1.24	0.99	1.22	0.96	1.03
6	2.47	1.39	1.72	1.05	0.72	0.85
7	2.98	0.96	1.29	1.23	1.26	1.44
8	2	1.38	1.98	0.91	0.7	0.8
Mean±SD	2.49±0.50	1.17±0.21	1.62±0.36	1.07±0.17	0.98±0.28	1.11±0.31
