# Supplementary material for: Dexmedetomidine Acts via the JAK2/STAT3 Pathway to Attenuate Isoflurane-Induced Neurocognitive Deficits in Senile Mice
Source: PLoS One. 2016 Oct 21;11(10):e0164763. doi: 10.1371/journal.pone.0164763 (PMC5074497; doi:10.1371/journal.pone.0164763)
Supplement: S7 Table — (XLSX) [file pone.0164763.s007.xlsx]

## Sheet: Sheet1
Supplemental Table 7
Arterial blood gases and blood glucose: effects of isoflurane exposure and pretreatments: raw data.
pH value in arteial blood gases
Animal ID	control	ISO	DEX	Atip	AG490	WP1066
1	7.49	7.48	7.46	7.32	7.5	7.41
2	7.35	7.39	7.49	7.31	7.31	7.31
3	7.31	7.33	7.36	7.52	7.3	7.33
4	7.4	7.43	7.35	7.31	7.3	7.32
5	7.39	7.41	7.49	7.48	7.32	7.47
6	7.44	7.35	7.31	7.32	7.31	7.33
7	7.45	7.5	7.33	7.3	7.54	7.5
8	7.41	7.45	7.32	7.3	7.3	7.32
9	7.39	7.3	7.51	7.49	7.31	7.33
10	7.45	7.31	7.31	7.3	7.51	7.51
11	7.46	7.45	7.55	7.5	7.31	7.33
12	7.41	7.33	7.28	7.49	7.3	7.33
13	7.44	7.48	7.32	7.3	7.52	7.5
14	7.4	7.49	7.29	7.31	7.49	7.35
15	7.39	7.31	7.3	7.31	7.3	7.33
16	7.49	7.39	7.25	7.32	7.53	7.49
Mean±SD	7.42±0.05	7.40±0.07	7.37±0.10	7.36±0.09	7.38±0.11	7.39±0.08
PO2 (mmHg) in arteial blood gases
Animal ID	control	ISO	DEX	Atip	AG490	WP1066
1	102	106	101	97	100	94
2	101	110	95	99	102	108
3	96	96	102	95	109	108
4	98	97	102	103	97	106
5	96	98	105	98	102	101
6	109	96	111	95	110	103
7	107	103	95	113	99	110
8	104	112	94	109	110	114
9	98	98	96	105	95	101
10	97	97	109	105	116	97
11	90	99	97	96	98	94
12	87	110	110	108	93	109
13	99	119	99	109	109	96
14	105	114	115	110	115	108
15	107	117	96	115	112	110
16	106	112	116	110	96	116
Mean±SD	100.1±6.2	105.3±8.2	102.7±7.4	104.2±6.7	103.9±7.5	105.0±6.9
PCO2 (mmHg) in arteial blood gases
Animal ID	control	ISO	DEX	Atip	AG490	WP1066
1	42	36	42	44	45	42
2	44	36	44	43	44	43
3	41	35	37	41	45	45
4	43	42	41	43	39	42
5	39	35	37	40	39	44
6	40	43	43	40	39	42
7	43	38	45	41	43	45
8	39	44	45	44	39	37
9	38	35	43	45	35	35
10	36	38	40	38	41	35
11	41	43	44	41	41	42
12	44	40	43	44	45	45
13	42	38	43	44	38	43
14	43	43	45	36	37	45
15	45	44	37	40	39	44
16	44	45	44	42	43	42
Mean±SD	41.5±2.5	39.7±3.7	42.1±2.9	41.6±2.5	40.8±3.1	41.9±3.4
Blood glucose (mmol/L) in arteial blood
Animal ID	control	ISO	DEX	Atip	AG490	WP1066
1	5.6	9.2	5.4	10.2	8.7	7.8
2	6.3	8.6	7.6	8.9	7.9	8.3
3	4.2	7.6	5.8	10	7.6	7
4	5.6	8.8	6.3	9.5	6.9	8.4
5	4.8	9.1	5.1	7.1	8.5	7.3
6	5.6	7.9	5.9	8.7	7.9	7.4
7	5.1	7.8	5.9	9.4	9	6.5
8	5.7	9.6	6.1	9.3	8.7	7.9
9	4.5	10.8	5.9	9	7.6	9
10	4.5	8.7	7.2	7.4	8.9	9.1
11	5	9.5	6.6	10.1	8	8.4
12	5.6	8.4	5.9	9.4	7.1	8.7
13	4.8	9.1	5.1	8.9	8.3	6.8
14	4.9	9.3	7.1	8.3	8.5	7.7
15	4.2	9.9	6.3	8.4	8.4	7.4
16	6.3	9.5	5.7	10	8.1	7.4
Mean±SD	5.17±0.67	8.99±0.83	6.12±0.72	9.04±0.91	8.13±0.61	7.82±0.77
